# Supplementary material for: Effects of Menstrual Health and Hygiene on School Absenteeism and Drop-Out among Adolescent Girls in Rural Gambia
Source: Int J Environ Res Public Health. 2022 Mar 11;19(6):3337. doi: 10.3390/ijerph19063337 (PMC8954348; doi:10.3390/ijerph19063337)
Supplement: Supplementary file 1 [file ijerph-19-03337-s001.zip]

Archive with 1 entries (1 files):
- ijerph-1601249-supplementary.pdf
